# Supplementary material for: C/EBPβ Coupled with E2F2 Promoted the Proliferation of hESC-Derived Hepatocytes through Direct Binding to the Promoter Regions of Cell-Cycle-Related Genes
Source: Cells. 2023 Feb 2;12(3):497. doi: 10.3390/cells12030497 (PMC9914899; doi:10.3390/cells12030497)
Supplement: Supplementary file 1 [file cells-12-00497-s001.zip]

Archive with 1 entries (1 files):
- cells-2085167-supplementary.pdf
